# Supplementary material for: A modified coupled partial differential equation method for synthetic aperture sonar interferogram denoising
Source: iScience. 2026 Apr 14;29(6):115732. doi: 10.1016/j.isci.2026.115732 (PMC13273588; doi:10.1016/j.isci.2026.115732)
Supplement: Code S1. The code of the simulation experiment [file mmc1.zip]

Archive with 1 entries (1 files):
- isci_115732_mmc1.txt
