# Supplementary material for: A modified coupled partial differential equation method for synthetic aperture sonar interferogram denoising
Source: iScience. 2026 Apr 14;29(6):115732. doi: 10.1016/j.isci.2026.115732 (PMC13273588; doi:10.1016/j.isci.2026.115732)
Supplement: Code S1. The code of the simulation experiment [file mmc1.zip › isci_115732_mmc1.txt]

clc
clear 
close all

M=512;
sigma=4;
x=linspace(25,55,M);
y=linspace(-15,15,M);
[x,y]=meshgrid(x,y);
z1=10000(1(2pisigma^2)).exp(-((x-40).^2+(y).^2)(2sigma^2));
% mesh(x,y,z1);


co=1;	
[x1 x2] = insarpair_v2(ones(M), coones(M), z1, 0);
complex=x1.conj(x2);
eta  = angle(complex);	
% eta=(eta+pi)(2pi);%[0,1]
figure,imagesc(eta);
colorbar;colormap(jet);
axis image;

[count,Residue]=residuenum(eta);
disp(['残余点数目：',num2str(count)]);
figure,imagesc(Residue);colormap(gray);

 save SimulationConeNoised x1 x2

% %
% [x3 x4] = insarpair_v2(ones(M), 0.5ones(M), z1, 0);
% x1(257end,)=x3(257end,);
% x2(257end,)=x4(257end,);
% complex=x1.conj(x2);
% eta  = angle(complex);	
% % eta=(eta+pi)(2pi);%[0,1]
% figure,imagesc(eta);
% colorbar;colormap(jet);
% axis image;
