# Supplementary material for: A modified coupled partial differential equation method for synthetic aperture sonar interferogram denoising
Source: iScience. 2026 Apr 14;29(6):115732. doi: 10.1016/j.isci.2026.115732 (PMC13273588; doi:10.1016/j.isci.2026.115732)
Supplement: Data S1. The simulation data of the experiment [file mmc2.zip]

Archive with 3 entries (2 files):
- Data S1/Simu_data_x1.mat
- Data S1/Simu_data_x2.mat
- Data S1/
